# Supplementary material for: Simultaneous Promotion of Salt Tolerance and Phenolic Acid Biosynthesis in Salvia miltiorrhiza via Overexpression of Arabidopsis MYB12
Source: Int J Mol Sci. 2023 Oct 24;24(21):15506. doi: 10.3390/ijms242115506 (PMC10648190; doi:10.3390/ijms242115506)
Supplement: Supplementary file 1 [file ijms-24-15506-s001.zip]

Archive with 1 entries (1 files):
- ijms-2617900-supplementary.pdf
